# Supplementary material for: Lithium diaqua­nickel(II) catena-borodiphosphate(V) monohydrate
Source: Acta Crystallogr Sect E Struct Rep Online. 2009 May 7;65(Pt 6):i42. doi: 10.1107/S1600536809014652 (PMC2969569; doi:10.1107/S1600536809014652)
Supplement: Supplementary file 1 [file e-65-00i42-sup1.cif]

##############################################################################
###                                                                        ###
###        Electronic paper (Acta Crystallographica Section E)             ###
###                                                                        ###
##############################################################################
#                                                                            #
# This CIF contains the data in a paper accepted for publication in Acta     #
# Crystallographica Section E. It conforms to the requirements of Notes      #
# for Authors for Section E, and has been peer reviewed under the auspices   #
# of the IUCr Commission on Journals.                                        #
#                                                                            #
# Full details of the Crystallographic Information File format               #
# are given in the paper "The Crystallographic Information File (CIF):       #
# a New Standard Archive File for Crystallography" by S. R. Hall, F. H.      #
# Allen and I. D. Brown [Acta Cryst. (1991), A47, 655-685].                  #
#                                                                            #
# The current version of the core CIF dictionary is obtainable from          #
# ftp://ftp.iucr.org/pub/cif_core.dic. The current version number is 2.4.    #
#                                                                            #
# Software is freely available for graphical display of the structure(s) in  #
# this CIF.  For information consult the CIF home page http://www.iucr.org/  #
# cif/home.html                                                              #
#                                                                            #
# This file may be used for bona fide research purposes within the           #
# scientific community so long as proper attribution is given to the journal # 
# article from which it was obtained.                                        #
#                                                                            #
##############################################################################
                                             
data_I
_audit_creation_method     SHELXL-97
_chemical_name_systematic
;
Lithium diaquanickel(II) <i>catena</i>-borodiphosphate(V) monohydrate
;
_chemical_name_common     ?
_chemical_formula_moiety     'B H4 Ni O10 P2, H2 O, Li '
_chemical_formula_sum     'B1 H6 Li1 Ni1 O11 P2'
_chemical_formula_structural     'Li Ni [B P2 O8 (H2 O)2](H2 O)'
_chemical_formula_iupac     'Li Ni (H2 O)2 [B P2 O8], H2 O'
_chemical_formula_weight     320.44
_chemical_melting_point     ?
_symmetry_cell_setting     'hexagonal'
_symmetry_space_group_name_H-M     'P 65 2 2'
_symmetry_space_group_name_Hall     'P 65 2 ( 0'
loop_
    _symmetry_equiv_pos_as_xyz
    'x, y, z'
    '-y, x-y, z+2/3'
    '-x+y, -x, z+1/3'
    '-x, -y, z+1/2'
    'y, -x+y, z+1/6'
    'x-y, x, z+5/6'
    'y, x, -z+2/3'
    'x-y, -y, -z'
    '-x, -x+y, -z+1/3'
    '-y, -x, -z+1/6'
    '-x+y, y, -z+1/2'
    'x, x-y, -z+5/6'
_cell_length_a     9.3359(3)
_cell_length_b     9.3359(3)
_cell_length_c     15.7497(11)
_cell_angle_alpha     90.00
_cell_angle_beta     90.00
_cell_angle_gamma     120.00
_cell_volume     1188.82(10)
_cell_formula_units_Z     6
_cell_measurement_reflns_used     1684
_cell_measurement_theta_min     2.52
_cell_measurement_theta_max     29.46
_cell_measurement_temperature     296(2)
_exptl_crystal_description     block
_exptl_crystal_colour     green
_exptl_crystal_size_max     0.22
_exptl_crystal_size_mid     0.20
_exptl_crystal_size_min     0.17
_exptl_crystal_density_diffrn     2.686
_exptl_crystal_density_meas     ?
_exptl_crystal_density_method     'not measured'
_exptl_crystal_F_000     960
_exptl_absorpt_coefficient_mu     2.907
_exptl_absorpt_correction_type     multi-scan
_exptl_absorpt_process_details     '(SADABS; Bruker, 2007)'
_exptl_absorpt_correction_T_min     0.5672
_exptl_absorpt_correction_T_max     0.6378
_exptl_special_details
;
;
_diffrn_ambient_temperature     296(2)
_diffrn_radiation_type     MoK\a
_diffrn_radiation_wavelength     0.71073
_diffrn_radiation_source     'fine-focus sealed tube'
_diffrn_radiation_monochromator     graphite
_diffrn_measurement_device_type     'Bruker APEXII CCD area-detector'
_diffrn_measurement_method     '\f and \w'
_diffrn_detector_area_resol_mean     ?
_diffrn_reflns_number     6139
_diffrn_reflns_av_R_equivalents     0.0491
_diffrn_reflns_av_sigmaI/netI     0.0271
_diffrn_reflns_theta_min     2.52
_diffrn_reflns_theta_max     29.46
_diffrn_reflns_theta_full     25.08
_diffrn_measured_fraction_theta_max     1.000
_diffrn_measured_fraction_theta_full     1.000
_diffrn_reflns_limit_h_min     -10
_diffrn_reflns_limit_h_max     11
_diffrn_reflns_limit_k_min     -8
_diffrn_reflns_limit_k_max     11
_diffrn_reflns_limit_l_min     -18
_diffrn_reflns_limit_l_max     14
_diffrn_standards_number     0
_diffrn_standards_interval_count     .
_diffrn_standards_interval_time     .
_diffrn_standards_decay_%     ?
_refine_special_details
;
Refinement of <i>F</i>^2^ against ALL reflections. The weighted <i>R</i>-factor
<i>wR</i> and goodness of fit <i>S</i> are based on <i>F</i>^2^, conventional
<i>R</i>-factors <i>R</i> are based on <i>F</i>, with <i>F</i> set to zero for
negative <i>F</i>^2^. The threshold expression of <i>F</i>^2^ >
\s(<i>F</i>^2^) is used only for calculating <i>R</i>-factors(gt) <i>etc</i>.
and is not relevant to the choice of reflections for refinement.
<i>R</i>-factors based on <i>F</i>^2^ are statistically about twice as large
as those based on <i>F</i>, and <i>R</i>-- factors based on ALL data will be
even larger.
;
_reflns_number_total     708
_reflns_number_gt     684
_reflns_threshold_expression     I>2\s(I)
_refine_ls_structure_factor_coef     Fsqd
_refine_ls_matrix_type     full
_refine_ls_R_factor_all     0.0274
_refine_ls_R_factor_gt     0.0261
_refine_ls_wR_factor_gt     0.0647
_refine_ls_wR_factor_ref     0.0653
_refine_ls_goodness_of_fit_ref     1.137
_refine_ls_restrained_S_all     1.137
_refine_ls_number_reflns     708
_refine_ls_number_parameters     75
_refine_ls_number_restraints     0
_refine_ls_hydrogen_treatment     constr
_refine_ls_weighting_scheme     calc
_refine_ls_weighting_details
              'w=1/[\s^2^(Fo^2^)+(0.0284P)^2^+2.1868P] where P=(Fo^2^+2Fc^2^)/3'
_atom_sites_solution_hydrogens     geom
_atom_sites_solution_primary     direct
_atom_sites_solution_secondary     difmap
_refine_ls_shift/su_max     0.001
_refine_ls_shift/su_mean     0.000
_refine_diff_density_max     0.682
_refine_diff_density_min     -0.386
_refine_ls_extinction_method     none
_refine_ls_extinction_coef     ?
_refine_ls_abs_structure_details     'Flack (1983), 235 Friedel pairs'
_refine_ls_abs_structure_Flack     0.01(3)
loop_
    _atom_type_symbol
    _atom_type_description
    _atom_type_scat_dispersion_real
    _atom_type_scat_dispersion_imag
    _atom_type_scat_source
    'Li' 'Li' -0.0003 0.0001
                         'International Tables Vol C Tables 4.2.6.8 and 6.1.1.4'
    'H' 'H' 0.0000 0.0000
                         'International Tables Vol C Tables 4.2.6.8 and 6.1.1.4'
    'B' 'B' 0.0013 0.0007
                         'International Tables Vol C Tables 4.2.6.8 and 6.1.1.4'
    'N' 'N' 0.0061 0.0033
                         'International Tables Vol C Tables 4.2.6.8 and 6.1.1.4'
    'O' 'O' 0.0106 0.0060
                         'International Tables Vol C Tables 4.2.6.8 and 6.1.1.4'
    'P' 'P' 0.1023 0.0942
                         'International Tables Vol C Tables 4.2.6.8 and 6.1.1.4'
    'Ni' 'Ni' 0.3393 1.1124
                         'International Tables Vol C Tables 4.2.6.8 and 6.1.1.4'
_computing_data_collection     'APEX2 (Bruker, 2007)'
_computing_cell_refinement     'SAINT (Bruker, 2007)'
_computing_data_reduction     'SAINT (Bruker, 2007)'
_computing_structure_solution     'SHELXS97 (Sheldrick, 2008)'
_computing_structure_refinement     'SHELXL97 (Sheldrick, 2008)'
_computing_molecular_graphics     'SHELXTL (Sheldrick, 2008)'
_computing_publication_material     'SHELXTL (Sheldrick, 2008)'
loop_
    _atom_site_type_symbol
    _atom_site_label
    _atom_site_fract_x
    _atom_site_fract_y
    _atom_site_fract_z
    _atom_site_U_iso_or_equiv
    _atom_site_adp_type
    _atom_site_calc_flag
    _atom_site_refinement_flags
    _atom_site_occupancy
    _atom_site_disorder_assembly
    _atom_site_disorder_group
    Ni Ni1 0.55533(4) 0.44467(4) 0.0833 0.0098(2) Uani d S 1 . .
    P P2 0.38859(12) 0.21675(12) 0.24795(7) 0.0093(3) Uani d . 1 . .
    O O5 0.4156(3) 0.2355(3) 0.34570(16) 0.0108(6) Uani d . 1 . .
    O O4 0.2137(3) 0.1899(4) 0.23106(18) 0.0129(7) Uani d . 1 . .
    O O3 0.4865(4) 0.1970(4) 0.05090(19) 0.0214(7) Uani d . 1 . .
    O O2 0.5200(4) 0.3782(3) 0.21028(17) 0.0142(7) Uani d . 1 . .
    O O1 0.3853(4) 0.0644(4) 0.21452(17) 0.0151(7) Uani d . 1 . .
    O O6 0.2044(10) 0.1022(5) -0.0833 0.079(2) Uani d S 1 . .
    B B 0.3037(8) 0.1518(4) 0.4167 0.0090(13) Uani d S 1 . .
    Li Li 0.466(3) 0.2331(13) -0.0833 0.080(5) Uani d S 1 . .
    H H3A 0.5738 0.2196 0.0284 0.096 Uiso d R 1 . .
    H H6 0.1509 0.0382 -0.1223 0.096 Uiso d R 1 . .
    H H3B 0.4428 0.1571 0.0973 0.096 Uiso d R 1 . .
loop_
    _atom_site_aniso_label
    _atom_site_aniso_U_11
    _atom_site_aniso_U_22
    _atom_site_aniso_U_33
    _atom_site_aniso_U_12
    _atom_site_aniso_U_13
    _atom_site_aniso_U_23
    Ni1 0.0098(3) 0.0098(3) 0.0100(3) 0.0050(3) 0.0013(3) 0.0013(3)
    P2 0.0097(5) 0.0097(5) 0.0086(5) 0.0050(4) 0.0015(4) 0.0015(4)
    O5 0.0095(14) 0.0126(16) 0.0089(13) 0.0044(12) 0.0014(11) 0.0016(11)
    O4 0.0131(16) 0.0132(15) 0.0157(16) 0.0091(13) -0.0022(12) -0.0030(12)
    O3 0.0277(18) 0.0162(18) 0.0231(17) 0.0130(14) 0.0121(14) 0.0049(14)
    O2 0.0143(16) 0.0134(14) 0.0101(13) 0.0032(13) 0.0021(12) 0.0040(11)
    O1 0.0211(17) 0.0159(16) 0.0147(14) 0.0140(14) 0.0008(14) -0.0017(12)
    O6 0.083(6) 0.061(3) 0.100(6) 0.042(3) 0.000 -0.024(4)
    B 0.012(3) 0.009(2) 0.007(3) 0.0059(15) 0.000 0.001(2)
    Li 0.094(15) 0.089(10) 0.058(10) 0.047(8) 0.000 0.011(10)
_geom_special_details
;
All e.s.d.'s (except the e.s.d. in the dihedral angle between two l.s. planes)
are estimated using the full covariance matrix. The cell e.s.d.'s are taken
into account individually in the estimation of e.s.d.'s in distances, angles
and torsion angles; correlations between e.s.d.'s in cell parameters are only
used when they are defined by crystal symmetry. An approximate (isotropic)
treatment of cell e.s.d.'s is used for estimating e.s.d.'s involving l.s.
planes.
;
loop_
    _geom_bond_atom_site_label_1
    _geom_bond_atom_site_label_2
    _geom_bond_site_symmetry_2
    _geom_bond_distance
    _geom_bond_publ_flag
    Ni1 O1 6_554 2.048(3) ?
    Ni1 O1 9_665 2.048(3) y
    Ni1 O2 10_665 2.070(3) ?
    Ni1 O2 . 2.070(3) y
    Ni1 O3 . 2.130(3) y
    Ni1 O3 10_665 2.130(3) ?
    Ni1 Li . 3.137(5) ?
    Ni1 Li 3_665 3.137(5) ?
    P2 O1 . 1.503(3) y
    P2 O2 . 1.510(3) y
    P2 O4 . 1.546(3) y
    P2 O5 . 1.556(3) y
    O5 B . 1.461(5) ?
    O4 B 6_554 1.471(5) ?
    O3 Li . 2.164(4) ?
    O2 Li 3_665 2.113(13) ?
    O1 Ni1 5 2.048(3) ?
    O6 Li . 2.12(2) y
    B O5 12 1.461(5) y
    B O4 7 1.471(5) y
    B O4 5 1.471(5) ?
    Li O2 10_665 2.113(13) ?
    Li O2 2_654 2.113(13) y
    Li O3 12_554 2.164(4) y
    Li Ni1 2_654 3.137(5) ?
loop_
    _geom_angle_atom_site_label_1
    _geom_angle_atom_site_label_2
    _geom_angle_atom_site_label_3
    _geom_angle_site_symmetry_1
    _geom_angle_site_symmetry_3
    _geom_angle
    _geom_angle_publ_flag
    O1 Ni1 O1 6_554 9_665 92.58(18) ?
    O1 Ni1 O2 6_554 10_665 88.53(11) ?
    O1 Ni1 O2 9_665 10_665 101.19(12) ?
    O1 Ni1 O2 6_554 . 101.19(12) ?
    O1 Ni1 O2 9_665 . 88.53(11) ?
    O2 Ni1 O2 10_665 . 166.00(17) ?
    O1 Ni1 O3 6_554 . 86.52(13) ?
    O1 Ni1 O3 9_665 . 177.55(12) ?
    O2 Ni1 O3 10_665 . 81.08(11) ?
    O2 Ni1 O3 . . 89.40(11) ?
    O1 Ni1 O3 6_554 10_665 177.55(12) ?
    O1 Ni1 O3 9_665 10_665 86.52(13) ?
    O2 Ni1 O3 10_665 10_665 89.40(11) ?
    O2 Ni1 O3 . 10_665 81.08(11) ?
    O3 Ni1 O3 . 10_665 94.47(19) ?
    O1 Ni1 Li 6_554 . 72.0(4) ?
    O1 Ni1 Li 9_665 . 138.23(8) ?
    O2 Ni1 Li 10_665 . 41.9(3) ?
    O2 Ni1 Li . . 131.83(17) ?
    O3 Ni1 Li . . 43.50(9) ?
    O3 Ni1 Li 10_665 . 107.3(4) ?
    O1 Ni1 Li 6_554 3_665 138.23(8) ?
    O1 Ni1 Li 9_665 3_665 72.0(4) ?
    O2 Ni1 Li 10_665 3_665 131.83(17) ?
    O2 Ni1 Li . 3_665 41.9(3) ?
    O3 Ni1 Li . 3_665 107.3(4) ?
    O3 Ni1 Li 10_665 3_665 43.50(9) ?
    Li Ni1 Li . 3_665 143.2(5) ?
    O1 P2 O2 . . 115.38(17) ?
    O1 P2 O4 . . 105.45(17) ?
    O2 P2 O4 . . 111.07(18) ?
    O1 P2 O5 . . 112.24(16) ?
    O2 P2 O5 . . 105.75(16) ?
    O4 P2 O5 . . 106.70(15) ?
    B O5 P2 . . 131.6(3) ?
    B O4 P2 6_554 . 127.8(3) ?
    Ni1 O3 Li . . 93.87(18) ?
    P2 O2 Ni1 . . 127.36(17) ?
    P2 O2 Li . 3_665 129.2(4) ?
    Ni1 O2 Li . 3_665 97.1(2) ?
    P2 O1 Ni1 . 5 140.72(18) ?
    O5 B O5 12 . 103.4(4) ?
    O5 B O4 12 7 111.43(15) ?
    O5 B O4 . 7 114.16(15) ?
    O5 B O4 12 5 114.16(15) ?
    O5 B O4 . 5 111.43(16) ?
    O4 B O4 7 5 102.6(4) ?
    O2 Li O2 10_665 2_654 106.9(9) ?
    O2 Li O6 10_665 . 126.5(5) ?
    O2 Li O6 2_654 . 126.5(5) ?
    O2 Li O3 10_665 . 79.3(3) ?
    O2 Li O3 2_654 . 95.5(4) ?
    O6 Li O3 . . 94.3(6) ?
    O2 Li O3 10_665 12_554 95.5(4) ?
    O2 Li O3 2_654 12_554 79.3(3) ?
    O6 Li O3 . 12_554 94.3(6) ?
    O3 Li O3 . 12_554 171.3(11) ?
    O2 Li Ni1 10_665 . 40.91(9) ?
    O2 Li Ni1 2_654 . 118.8(6) ?
    O6 Li Ni1 . . 103.3(4) ?
    O3 Li Ni1 . . 42.64(13) ?
    O3 Li Ni1 12_554 . 134.5(3) ?
    O2 Li Ni1 10_665 2_654 118.8(6) ?
    O2 Li Ni1 2_654 2_654 40.91(9) ?
    O6 Li Ni1 . 2_654 103.3(4) ?
    O3 Li Ni1 . 2_654 134.5(4) ?
    O3 Li Ni1 12_554 2_654 42.64(13) ?
    Ni1 Li Ni1 . 2_654 153.4(7) ?
loop_
    _geom_hbond_atom_site_label_D
    _geom_hbond_atom_site_label_H
    _geom_hbond_atom_site_label_A
    _geom_hbond_site_symmetry_A
    _geom_hbond_distance_DH
    _geom_hbond_distance_HA
    _geom_hbond_distance_DA
    _geom_hbond_angle_DHA
    O3 H3A O5 2_654 0.81 2.01 2.746(4) 150.7
    O3 H3A O2 2_654 0.81 2.60 3.165(4) 128.2
    O6 H6 O4 8 0.83 2.52 3.331(4) 166.7
    O6 H6 O1 8 0.83 2.66 3.092(4) 114.3
    O3 H3B O1 . 0.83 2.00 2.810(4) 167.3
    O3 H3B O2 . 0.83 2.54 2.955(4) 112.1
data_global
_journal_date_recd_electronic     2009-03-22
_journal_date_accepted     2009-04-20
_journal_name_full     'Acta Crystallographica, Section E'
_journal_year     2009
_journal_volume     65
_journal_issue      6
_journal_page_first     i42
_journal_page_last     i42
_journal_paper_category     QI
_journal_coeditor_code     WM2227
_publ_contact_author_name     'Zhang Aiyun'
_publ_contact_author_address
;
Department of Physics and Chemistry
Henan Polytechnic University
Jiaozuo 454000
P.R.China
;
_publ_contact_author_email     'zay@hpu.edu.cn'
_publ_contact_author_fax     ?
_publ_contact_author_phone     '86-391-3987818'
_publ_section_title
;
Lithium diaquanickel(II) <i>catena</i>-borodiphosphate(V) monohydrate
;
loop_
    _publ_author_name
    _publ_author_footnote
    _publ_author_address
    'Zheng, Juan' .
;
Department of Physics and Chemistry
Henan Polytechnic University
Jiaozuo 454000
People's Republic of China
;
    'Zhang, Aiyun' .
;
Department of Physics and Chemistry
Henan Polytechnic University
Jiaozuo 454000
People's Republic of China
;
