# Supplementary material for: Lithium diaqua­nickel(II) catena-borodiphosphate(V) monohydrate
Source: Acta Crystallogr Sect E Struct Rep Online. 2009 May 7;65(Pt 6):i42. doi: 10.1107/S1600536809014652 (PMC2969569; doi:10.1107/S1600536809014652)
Supplement: Supplementary file 2 [file e-65-00i42-Isup2.hkl]

# 
# h,k,l, Fc-squared, Fo-squared, sigma(Fo-squared) and status flag 
# 
data_I
_shelx_title ' m in P6(5)22' 
_shelx_refln_list_code          4 
_shelx_F_calc_maximum      343.94 
_exptl_crystal_F_000       960.00 
_reflns_d_resolution_high  0.8384 
 
loop_ 
 _symmetry_equiv_pos_as_xyz 
 'x, y, z' 
 '-y, x-y, z+2/3' 
 '-x+y, -x, z+1/3' 
 '-x, -y, z+1/2' 
 'y, -x+y, z+1/6' 
 'x-y, x, z+5/6' 
 'y, x, -z+2/3' 
 'x-y, -y, -z' 
 '-x, -x+y, -z+1/3' 
 '-y, -x, -z+1/6' 
 '-x+y, y, -z+1/2' 
 'x, x-y, -z+5/6' 
 
_cell_length_a     9.3359 
_cell_length_b     9.3359 
_cell_length_c    15.7497 
_cell_angle_alpha  90.000 
_cell_angle_beta   90.000 
_cell_angle_gamma 120.000 
 
_shelx_F_squared_multiplier     1.000 
 
loop_ 
 _refln_index_h 
 _refln_index_k 
 _refln_index_l 
 _refln_F_squared_calc 
 _refln_F_squared_meas 
 _refln_F_squared_sigma 
 _refln_observed_status 
   0   1   0     4025.19     3689.03     75.17 o 
  -1   2   0     3692.71     4117.83     88.37 o 
   0   2   0     1471.99     1238.12     27.63 o 
  -1   3   0     5144.68     4686.00     52.18 o 
   0   3   0    35712.65    35854.21    480.37 o 
  -2   4   0        0.70       36.14      7.70 o 
  -1   4   0     1703.14     1908.00     27.75 o 
   0   4   0     1357.25     1372.35     31.91 o 
  -2   5   0     7640.30     7057.27     67.54 o 
  -1   5   0      315.15      421.40     14.16 o 
   0   5   0     9432.56     9370.51    145.62 o 
  -3   6   0    25008.23    25354.18    314.34 o 
  -2   6   0     2303.75     2170.90     37.54 o 
  -1   6   0     4821.01     4632.09     66.14 o 
   0   6   0      235.24      276.47     24.38 o 
  -3   7   0       29.98       35.95     11.76 o 
  -2   7   0     1357.00     1375.93     37.01 o 
  -1   7   0     2920.80     2966.85     56.56 o 
   0   7   0        8.84       40.68     19.22 o 
  -4   8   0       48.06       53.19     27.16 o 
  -3   8   0      170.22      140.87     20.87 o 
  -2   8   0        4.61       15.59     12.64 o 
  -1   8   0      757.97      721.94     35.29 o 
   0   8   0     1217.36     1071.42     66.89 o 
  -4   9   0        5.41        8.24     18.59 o 
  -3   9   0     1871.99     1936.25     86.95 o 
  -2   9   0     4413.29     4222.89     97.23 o 
  -1   9   0      836.06      855.91     42.84 o 
   0   9   0      486.22      480.69     49.80 o 
  -5  10   0      847.31     1004.20     90.86 o 
  -4  10   0     2235.68     2148.14     88.19 o 
  -3  10   0     1694.58     1785.53     81.83 o 
  -2  10   0      418.48      397.44     37.40 o 
  -1  10   0       40.12       61.62     23.74 o 
  -5  11   0      246.63      188.58     34.92 o 
  -4  11   0       60.02       49.73     25.91 o 
   0   1   1     4728.07     4885.74     69.64 o 
  -1   2   1     5922.47     5514.28     64.30 o 
   0   2   1    13101.58    13125.86    135.24 o 
  -2   3   1    12888.39    13269.39    136.32 o 
  -1   3   1    13520.44    13921.08    131.52 o 
   0   3   1       43.21       77.04      6.33 o 
  -3   4   1     5212.92     5646.57     64.89 o 
  -2   4   1      148.41      109.13      7.38 o 
  -1   4   1     5250.28     5448.61     63.86 o 
   0   4   1    14812.91    15075.74    150.46 o 
  -4   5   1     3850.30     3758.11     50.09 o 
  -3   5   1     4823.16     5236.01     63.20 o 
  -2   5   1     4823.37     5157.55     56.93 o 
  -1   5   1     4411.77     4288.98     56.21 o 
   0   5   1     5970.35     5810.12     69.95 o 
  -5   6   1     8993.23     9015.91    107.29 o 
  -4   6   1      935.98      959.59     25.92 o 
  -3   6   1      205.46      200.76     12.89 o 
  -2   6   1      908.87      955.01     26.29 o 
  -1   6   1     9238.15     9169.17    112.35 o 
   0   6   1     8851.64     8816.90    107.87 o 
  -6   7   1     1296.02     1421.15     47.98 o 
  -5   7   1     1275.97     1244.14     40.95 o 
  -4   7   1     2302.05     2224.33     46.84 o 
  -3   7   1     2275.25     2116.48     45.29 o 
  -2   7   1     1447.49     1466.98     35.70 o 
  -1   7   1     1618.56     1684.25     39.70 o 
   0   7   1       31.87       -1.93     11.50 o 
  -7   8   1      390.75      358.79     26.64 o 
  -6   8   1      878.96      930.69     42.22 o 
  -5   8   1     3265.73     3161.68     79.54 o 
  -4   8   1     1206.86     1250.25     53.50 o 
  -3   8   1     2940.45     2930.12     72.34 o 
  -2   8   1     1040.08     1045.66     40.74 o 
  -1   8   1      503.54      465.92     29.03 o 
   0   8   1      368.87      402.22     28.59 o 
  -8   9   1      828.18      917.73     44.03 o 
  -7   9   1     4557.65     4516.39    100.03 o 
  -6   9   1     1051.78     1046.22     46.27 o 
  -5   9   1     1511.31     1422.33     62.40 o 
  -4   9   1     1773.77     1665.54     72.86 o 
  -3   9   1     1064.69     1057.82     60.59 o 
  -2   9   1     4188.20     4321.20     92.14 o 
  -1   9   1      831.66      970.13     45.07 o 
   0   9   1      302.44      331.65     30.86 o 
  -9  10   1      428.83      458.68     41.01 o 
  -8  10   1     2018.67     2005.09     67.87 o 
  -7  10   1      740.62      732.49     51.39 o 
  -6  10   1      378.61      417.28     43.69 o 
  -5  10   1        7.69       19.27     21.56 o 
  -4  10   1      463.82      483.17     46.35 o 
  -3  10   1      782.53      869.31     61.03 o 
  -2  10   1     1845.38     1826.22     76.07 o 
  -1  10   1      454.65      549.14     45.68 o 
  -6  11   1      466.22      535.36     51.67 o 
  -5  11   1      496.26      509.46     50.47 o 
   0   1   2     9420.36     9776.65    117.87 o 
  -1   2   2     1944.57     2055.51     32.23 o 
   0   2   2     6991.33     7153.97     75.98 o 
  -2   3   2     3802.06     3746.22     42.65 o 
  -1   3   2     3249.84     3215.00     43.75 o 
   0   3   2     2776.24     3246.75     42.88 o 
  -3   4   2      503.91      641.22     17.19 o 
  -2   4   2    10658.70    10820.62    110.96 o 
  -1   4   2      529.19      718.31     23.68 o 
   0   4   2       15.46       11.51      6.22 o 
  -4   5   2     7660.41     7720.66     93.29 o 
  -3   5   2    11147.46    11099.61    116.20 o 
  -2   5   2    11104.93    10948.34    111.58 o 
  -1   5   2     8017.87     8098.80     90.21 o 
   0   5   2     2385.97     2424.66     40.06 o 
  -5   6   2      214.46      240.88     18.34 o 
  -4   6   2     2806.61     2762.36     42.83 o 
  -3   6   2      162.78      201.70     13.61 o 
  -2   6   2     3197.36     3114.44     50.49 o 
  -1   6   2      247.80      270.94     17.64 o 
   0   6   2     1994.88     2043.46     50.48 o 
  -6   7   2     3815.26     3749.78     66.14 o 
  -5   7   2      829.27      923.15     35.45 o 
  -4   7   2      258.47      278.61     22.36 o 
  -3   7   2      255.88      287.06     22.46 o 
  -2   7   2     1092.39     1120.65     33.69 o 
  -1   7   2     3372.80     3200.28     59.80 o 
   0   7   2      905.75      987.71     33.66 o 
  -7   8   2     6008.52     6005.60     98.54 o 
  -6   8   2     3948.40     3956.77     77.24 o 
  -5   8   2     2263.69     2035.83     56.76 o 
  -4   8   2     2513.70     2486.78     78.36 o 
  -3   8   2     2175.79     1940.40     59.07 o 
  -2   8   2     3659.95     3696.94     73.14 o 
  -1   8   2     6003.75     6000.02     98.10 o 
   0   8   2      568.10      591.52     33.60 o 
  -8   9   2     1517.48     1440.02     53.71 o 
  -7   9   2      316.87      278.04     27.99 o 
  -6   9   2       82.38       69.58     20.47 o 
  -5   9   2     1916.73     1783.47     68.56 o 
  -4   9   2     1720.48     1734.02     67.33 o 
  -3   9   2       76.26      119.71     26.70 o 
  -2   9   2      257.37      240.13     30.82 o 
  -1   9   2     1611.34     1581.63     58.41 o 
   0   9   2     1031.60     1100.66     50.17 o 
  -9  10   2      371.83      434.77     40.70 o 
  -8  10   2      279.18      229.80     38.15 o 
  -7  10   2       74.08       76.51     24.47 o 
  -6  10   2       63.25       49.12     21.71 o 
  -5  10   2      266.42      297.80     38.30 o 
  -4  10   2       52.49        6.32     20.72 o 
  -3  10   2       83.37       77.43     29.37 o 
  -2  10   2      195.63      202.97     34.99 o 
  -1  10   2      373.34      424.73     47.79 o 
  -6  11   2     1580.74     1555.16     81.71 o 
  -5  11   2     1318.14     1410.15     79.56 o 
   0   1   3       92.04      149.33      9.10 o 
  -1   2   3      269.16      302.15     11.15 o 
   0   2   3    15922.75    15140.36    150.47 o 
  -2   3   3     4926.12     4893.18     58.59 o 
  -1   3   3     4799.29     4842.15     55.50 o 
   0   3   3     8997.45     8280.54     91.48 o 
  -3   4   3      287.19      371.67     16.24 o 
  -2   4   3     3963.07     4405.87     51.46 o 
  -1   4   3      264.78      340.49     14.55 o 
   0   4   3     3671.02     3956.32     58.51 o 
  -4   5   3     4005.73     4101.86     57.85 o 
  -3   5   3     1797.39     1813.73     36.46 o 
  -2   5   3     1452.84     1503.24     27.52 o 
  -1   5   3     3986.45     4186.53     58.32 o 
   0   5   3     2089.68     1961.78     38.71 o 
  -5   6   3     2168.73     2073.38     44.92 o 
  -4   6   3     2259.69     2230.71     40.77 o 
  -3   6   3        0.09        5.94      8.70 o 
  -2   6   3     2177.08     2106.38     39.91 o 
  -1   6   3     2143.22     2118.02     42.22 o 
   0   6   3     5183.97     5256.03     81.44 o 
  -6   7   3     1939.15     1978.43     48.50 o 
  -5   7   3     6651.82     6530.94    106.38 o 
  -4   7   3     1893.33     1825.85     63.72 o 
  -3   7   3     1934.59     1982.86     49.93 o 
  -2   7   3     6625.50     6550.49     99.19 o 
  -1   7   3     1967.26     2072.53     47.74 o 
   0   7   3     3194.55     3220.78     61.07 o 
  -7   8   3      541.60      542.00     31.03 o 
  -6   8   3     1933.45     1927.20     56.75 o 
  -5   8   3      979.73     1097.51     46.00 o 
  -4   8   3      754.75      786.22     43.56 o 
  -3   8   3      969.30      990.91     49.49 o 
  -2   8   3     1818.75     1850.75     51.42 o 
  -1   8   3      543.54      562.99     30.88 o 
   0   8   3       63.60       92.26     18.29 o 
  -8   9   3     3021.07     3171.58     75.14 o 
  -7   9   3      175.79      171.12     24.35 o 
  -6   9   3     3130.40     3045.19     93.49 o 
  -5   9   3     3573.32     3425.41     91.64 o 
  -4   9   3     3524.93     3370.18    117.02 o 
  -3   9   3     3304.24     3259.83     88.33 o 
  -2   9   3      189.33      204.48     29.86 o 
  -1   9   3     3180.03     3171.35    116.79 o 
   0   9   3        8.47       -4.97     16.58 o 
  -8  10   3      355.48      382.56     34.90 o 
  -7  10   3      380.09      361.41     35.38 o 
  -6  10   3      120.76      140.27     27.38 o 
  -5  10   3       21.90        9.83     19.07 o 
  -4  10   3      116.24      120.78     28.57 o 
  -3  10   3      430.06      383.21     42.75 o 
  -2  10   3      365.60      363.90     42.99 o 
   0   1   4     7277.89     7331.72     91.07 o 
  -1   2   4     1621.20     1424.80     25.20 o 
   0   2   4    10107.09     9965.53    109.89 o 
  -2   3   4     1130.34     1312.15     26.89 o 
  -1   3   4     1437.08     1599.34     26.12 o 
   0   3   4      477.95      560.14     17.26 o 
  -3   4   4     1572.17     1592.17     30.46 o 
  -2   4   4      273.65      488.45     14.59 o 
  -1   4   4     1481.12     1512.61     27.22 o 
   0   4   4       57.71       93.35      9.34 o 
  -4   5   4     2125.48     2070.02     42.92 o 
  -3   5   4     8215.13     8412.38     92.92 o 
  -2   5   4     7870.87     8187.53     89.28 o 
  -1   5   4     1965.98     1881.55     34.41 o 
   0   5   4       39.35       37.51     11.22 o 
  -5   6   4      517.75      504.87     24.17 o 
  -4   6   4     3889.20     3940.34     69.56 o 
  -3   6   4      188.18      240.64     16.99 o 
  -2   6   4     3552.93     3678.29     57.73 o 
  -1   6   4      495.85      510.93     23.16 o 
   0   6   4      550.59      521.96     26.61 o 
  -6   7   4     1542.70     1624.46     50.82 o 
  -5   7   4     1273.99     1239.80     42.65 o 
  -4   7   4     1855.04     1768.44     52.30 o 
  -3   7   4     1802.09     1796.16     48.77 o 
  -2   7   4     1059.87     1022.91     34.36 o 
  -1   7   4     1653.05     1761.57     50.58 o 
   0   7   4     3375.58     3317.21     79.11 o 
  -7   8   4     3669.35     3632.65     71.29 o 
  -6   8   4     2802.41     2796.87     67.58 o 
  -5   8   4      372.72      329.87     28.61 o 
  -4   8   4     6387.69     5948.08    120.06 o 
  -3   8   4      469.07      471.65     39.76 o 
  -2   8   4     2926.31     2890.73     84.38 o 
  -1   8   4     3493.52     3400.58     66.19 o 
   0   8   4      121.23      145.24     21.34 o 
  -8   9   4     1034.40     1060.13     47.55 o 
  -7   9   4      184.06      195.86     26.80 o 
  -6   9   4      224.25      215.02     28.59 o 
  -5   9   4     1476.51     1496.09     75.77 o 
  -4   9   4     1578.60     1845.94     91.17 o 
  -3   9   4      216.46      267.49     31.33 o 
  -2   9   4      232.19      215.30     29.24 o 
  -1   9   4     1011.91      996.19     57.16 o 
   0   9   4      234.10      237.90     30.69 o 
  -8  10   4      894.78      987.34     59.68 o 
  -7  10   4      283.23      277.92     32.30 o 
  -6  10   4       43.94       48.61     21.90 o 
  -5  10   4      725.50      787.76     53.38 o 
  -4  10   4       71.40       83.64     28.46 o 
  -3  10   4      298.07      296.74     39.43 o 
  -2  10   4     1047.46     1212.54     72.17 o 
   0   1   5     8221.55     9471.88    131.14 o 
  -1   2   5      312.64      322.10     14.40 o 
   0   2   5     3594.59     3108.04     48.15 o 
  -2   3   5     1049.75      994.09     23.64 o 
  -1   3   5      935.76      901.03     20.56 o 
   0   3   5       52.13       75.10     10.22 o 
  -3   4   5     4035.12     3891.61     57.98 o 
  -2   4   5     2202.41     2291.86     34.15 o 
  -1   4   5     4198.87     4166.07     55.60 o 
   0   4   5     7472.01     7500.99     94.29 o 
  -4   5   5     3086.13     3139.69     57.34 o 
  -3   5   5     1013.26      988.76     26.13 o 
  -2   5   5     1033.39     1100.78     25.75 o 
  -1   5   5     3155.70     3185.66     51.56 o 
   0   5   5      285.01      294.98     19.31 o 
  -5   6   5     6705.15     6422.17     96.89 o 
  -4   6   5     2194.09     2128.41     47.11 o 
  -3   6   5        0.55        9.80     10.40 o 
  -2   6   5     2131.92     2054.38     42.10 o 
  -1   6   5     6536.97     6419.91     84.35 o 
   0   6   5     4767.19     4592.08     76.09 o 
  -6   7   5      153.98      148.55     19.89 o 
  -5   7   5      905.04      955.33     39.38 o 
  -4   7   5      239.44      266.97     24.93 o 
  -3   7   5      250.77      307.96     24.34 o 
  -2   7   5      896.99      943.49     36.94 o 
  -1   7   5      148.93      127.97     21.00 o 
   0   7   5     1146.30     1181.45     47.77 o 
  -7   8   5     1839.87     1901.57     61.31 o 
  -6   8   5      542.74      550.19     38.71 o 
  -5   8   5     1683.96     1604.92     61.92 o 
  -4   8   5      258.83      340.10     31.63 o 
  -3   8   5     1999.57     2059.65     74.22 o 
  -2   8   5      593.22      560.84     37.41 o 
  -1   8   5     1913.30     1948.76     58.94 o 
   0   8   5       98.28       80.31     18.57 o 
  -8   9   5     1008.98     1074.69     59.08 o 
  -7   9   5     2156.19     2150.96     75.44 o 
  -6   9   5      386.61      396.01     36.74 o 
  -5   9   5     1399.29     1306.03     59.76 o 
  -4   9   5     1348.03     1297.81     65.28 o 
  -3   9   5      391.11      347.29     35.81 o 
  -2   9   5     2315.80     2318.08     67.76 o 
  -1   9   5     1018.47     1130.04     60.99 o 
   0   9   5      235.39      220.39     40.25 o 
  -8  10   5     2018.62     2091.26     80.89 o 
  -7  10   5     1117.01     1188.45     68.27 o 
  -6  10   5      458.56      449.33     45.34 o 
  -5  10   5       64.72       48.85     22.00 o 
  -4  10   5      517.85      469.68     39.47 o 
  -3  10   5     1076.26     1019.18     60.84 o 
  -2  10   5     1935.35     1985.08     89.54 o 
   0   0   6   118297.39    93601.79   2966.24 o 
   0   1   6      130.31      149.79     11.69 o 
  -1   2   6      734.19      606.34     19.81 o 
   0   2   6      372.15      492.25     19.37 o 
  -2   3   6      240.97      352.90     16.86 o 
  -1   3   6      278.99      371.16     16.98 o 
   0   3   6    10143.65     9335.41    111.13 o 
  -3   4   6     2782.16     2901.78     48.14 o 
  -2   4   6      975.58      848.94     21.55 o 
  -1   4   6     2663.39     2701.55     44.21 o 
   0   4   6      990.66     1005.52     27.20 o 
  -4   5   6      908.83      908.93     33.88 o 
  -3   5   6     2988.03     3019.41     51.41 o 
  -2   5   6     2805.73     2878.01     45.50 o 
  -1   5   6      901.77      903.62     25.98 o 
   0   5   6     1677.56     1672.70     43.16 o 
  -5   6   6     6707.16     6615.31     98.51 o 
  -4   6   6     2275.11     2288.81     50.21 o 
  -3   6   6     8879.30     8309.11    116.64 o 
  -2   6   6     2140.87     2140.35     57.24 o 
  -1   6   6     6209.38     6202.44     94.02 o 
   0   6   6      165.92      176.71     17.99 o 
  -6   7   6     1523.55     1510.17     49.89 o 
  -5   7   6     1811.98     1792.42     59.92 o 
  -4   7   6       14.05       38.93     14.06 o 
  -3   7   6       22.61       44.41     15.00 o 
  -2   7   6     1775.09     1691.06     51.29 o 
  -1   7   6     1540.87     1550.78     50.70 o 
   0   7   6      151.19      128.80     20.50 o 
  -7   8   6      675.05      602.78     36.94 o 
  -6   8   6      552.14      539.22     36.88 o 
  -5   8   6     1171.41     1165.58     58.06 o 
  -4   8   6       87.63      132.74     23.24 o 
  -3   8   6      947.97      910.53     49.55 o 
  -2   8   6      572.95      550.80     37.08 o 
  -1   8   6      704.68      642.52     40.78 o 
   0   8   6      684.00      746.21     45.05 o 
  -8   9   6      344.00      410.60     33.97 o 
  -7   9   6     3913.44     4012.33    100.93 o 
  -6   9   6     1060.74     1017.23     54.95 o 
  -5   9   6      398.18      390.47     36.26 o 
  -4   9   6      415.13      382.44     40.89 o 
  -3   9   6     1147.48     1094.19     63.05 o 
  -2   9   6     3800.19     3903.59    102.77 o 
  -1   9   6      359.42      448.39     44.52 o 
   0   9   6     1114.32     1058.12     74.01 o 
  -7  10   6      616.83      637.70     76.22 o 
  -6  10   6     1823.35     1756.58     80.42 o 
  -5  10   6      877.18      963.85     63.22 o 
  -4  10   6     1843.59     1914.56     84.27 o 
  -3  10   6      588.88      572.70     47.08 o 
   0   1   7     5056.32     5570.44     79.35 o 
  -1   2   7    19355.34    19539.43    217.24 o 
   0   2   7     5139.79     4885.89     66.58 o 
  -2   3   7     2788.41     2815.68     48.49 o 
  -1   3   7     3058.58     3048.95     49.49 o 
   0   3   7     1014.96     1064.47     30.25 o 
  -3   4   7     2120.23     1995.74     40.80 o 
  -2   4   7     1396.91     1489.95     43.31 o 
  -1   4   7     2324.09     2248.64     40.24 o 
   0   4   7     1783.40     1779.44     36.73 o 
  -4   5   7     2884.23     2797.29     56.90 o 
  -3   5   7     2653.64     2694.22     54.58 o 
  -2   5   7     2709.70     2792.42     51.79 o 
  -1   5   7     3252.05     3210.13     55.60 o 
   0   5   7     3860.91     3839.96     65.92 o 
  -5   6   7     4107.83     4048.88     74.26 o 
  -4   6   7     1095.41     1110.11     48.86 o 
  -3   6   7      498.91      490.45     26.96 o 
  -2   6   7     1066.74     1047.73     40.52 o 
  -1   6   7     4111.40     4252.40     75.28 o 
   0   6   7       82.13       86.11     15.20 o 
  -6   7   7      190.85      174.85     20.64 o 
  -5   7   7     2030.69     1941.90     58.96 o 
  -4   7   7      112.22       86.15     17.04 o 
  -3   7   7       98.28       75.81     17.59 o 
  -2   7   7     2167.92     2130.44     57.63 o 
  -1   7   7      308.26      251.07     29.12 o 
   0   7   7      240.92      221.42     24.83 o 
  -7   8   7      757.65      791.58     42.43 o 
  -6   8   7      989.94     1044.14     49.24 o 
  -5   8   7     2384.10     2397.97     72.96 o 
  -4   8   7     4965.12     4979.22    111.70 o 
  -3   8   7     2107.07     2154.14     67.12 o 
  -2   8   7     1186.57     1157.96     52.12 o 
  -1   8   7      906.55      889.67     51.35 o 
   0   8   7      683.09      620.59     49.13 o 
  -8   9   7      173.90      187.30     30.25 o 
  -7   9   7     2251.88     2467.94     75.31 o 
  -6   9   7      485.53      477.01     45.56 o 
  -5   9   7      433.45      505.37     41.40 o 
  -4   9   7      595.04      695.25     52.39 o 
  -3   9   7      482.13      463.92     55.88 o 
  -2   9   7     1999.20     2165.61     86.81 o 
  -1   9   7      174.77      254.78     37.40 o 
  -7  10   7      477.50      455.52     43.95 o 
  -6  10   7      536.68      482.37     45.95 o 
  -5  10   7      565.73      564.30     51.20 o 
  -4  10   7      504.36      467.23     47.36 o 
  -3  10   7      615.33      631.76     54.31 o 
   0   1   8    11478.98    11431.77    144.70 o 
  -1   2   8      108.11      133.18     13.43 o 
   0   2   8     3237.41     3461.31     59.02 o 
  -2   3   8     3601.72     3312.15     58.38 o 
  -1   3   8     3381.38     3182.69     55.86 o 
   0   3   8      452.69      461.87     24.40 o 
  -3   4   8     3390.22     3512.41     62.12 o 
  -2   4   8    10058.62     9553.58    132.68 o 
  -1   4   8     3278.46     3359.37     57.55 o 
   0   4   8      244.87      297.04     18.44 o 
  -4   5   8     2044.80     2024.59     48.33 o 
  -3   5   8     5246.42     5237.03     89.62 o 
  -2   5   8     5241.84     5160.75     83.08 o 
  -1   5   8     2164.77     2104.93     45.32 o 
   0   5   8     3638.18     3548.36     64.14 o 
  -5   6   8      942.76      861.84     35.88 o 
  -4   6   8     5899.61     5711.49     94.33 o 
  -3   6   8      409.90      410.08     27.79 o 
  -2   6   8     6468.62     6337.34    112.81 o 
  -1   6   8      863.73      793.48     41.83 o 
   0   6   8      787.19      762.31     33.16 o 
  -6   7   8     2347.61     2192.83     58.84 o 
  -5   7   8      255.80      300.34     32.16 o 
  -4   7   8      996.81     1038.38     46.27 o 
  -3   7   8     1181.72     1098.79     44.63 o 
  -2   7   8      411.34      505.01     37.46 o 
  -1   7   8     2000.34     1883.13     67.92 o 
   0   7   8      455.32      446.81     36.61 o 
  -7   8   8     3358.78     3408.16     84.42 o 
  -6   8   8     1726.77     1754.65     61.41 o 
  -5   8   8      389.41      442.63     38.22 o 
  -4   8   8      441.61      485.51     38.89 o 
  -3   8   8      352.62      427.03     35.34 o 
  -2   8   8     1516.27     1532.72     64.32 o 
  -1   8   8     3158.39     3091.13     88.72 o 
   0   8   8      385.79      381.49     37.80 o 
  -8   9   8      813.42      825.72     59.60 o 
  -7   9   8      162.50      146.53     25.66 o 
  -6   9   8      346.95      322.32     35.41 o 
  -5   9   8     1542.43     1531.73     66.98 o 
  -4   9   8     1301.76     1371.33     71.59 o 
  -3   9   8      351.89      388.26     41.97 o 
  -2   9   8      176.96      208.42     35.68 o 
  -1   9   8      781.50      761.58     57.36 o 
  -6  10   8       73.70       97.21     29.22 o 
  -5  10   8      287.52      257.73     38.58 o 
  -4  10   8       83.74      118.46     31.32 o 
   0   1   9       15.42       18.75      9.18 o 
  -1   2   9      128.21      146.15     15.41 o 
   0   2   9     9516.45     9944.56    132.65 o 
  -2   3   9     5099.18     5163.45     85.00 o 
  -1   3   9     4907.93     4952.17     77.26 o 
   0   3   9    28126.69    26485.06    284.60 o 
  -3   4   9      435.37      533.15     27.99 o 
  -2   4   9     6226.54     6340.73    111.98 o 
  -1   4   9      447.50      465.99     23.95 o 
   0   4   9      309.59      313.30     21.27 o 
  -4   5   9     1737.75     1675.50     49.67 o 
  -3   5   9     1149.86     1200.88     44.80 o 
  -2   5   9     1042.38     1014.51     38.07 o 
  -1   5   9     1747.80     1551.76     48.39 o 
   0   5   9     1237.33     1239.54     39.29 o 
  -5   6   9     2107.77     2144.12     55.04 o 
  -4   6   9     1012.19     1099.88     40.81 o 
  -3   6   9        0.01       11.05     14.25 o 
  -2   6   9     1157.46     1203.78     48.67 o 
  -1   6   9     2155.74     2178.05     66.15 o 
   0   6   9     6504.76     6263.60    110.61 o 
  -6   7   9     1863.32     1670.74     52.98 o 
  -5   7   9     3095.95     3094.98     71.57 o 
  -4   7   9     3070.75     2924.29     74.31 o 
  -3   7   9     3026.51     2848.71     78.73 o 
  -2   7   9     3038.81     2981.41     76.80 o 
  -1   7   9     2173.76     2127.18     76.16 o 
   0   7   9     1000.87      968.08     53.50 o 
  -7   8   9       11.49       17.83     21.07 o 
  -6   8   9     1994.50     2015.47     98.20 o 
  -5   8   9      652.63      720.02     47.89 o 
  -4   8   9       11.39       12.16     18.79 o 
  -3   8   9      669.44      662.92     42.53 o 
  -2   8   9     1904.86     1916.41     72.76 o 
  -1   8   9       12.72       11.82     20.55 o 
   0   8   9       80.72       76.08     24.67 o 
  -7   9   9      123.94      119.90     25.84 o 
  -6   9   9      535.13      554.69     45.29 o 
  -5   9   9     2460.38     2437.27     85.14 o 
  -4   9   9     2378.07     2426.43     93.21 o 
  -3   9   9      691.31      661.11     59.10 o 
  -2   9   9      106.00      100.41     30.58 o 
   0   1  10     1512.76     1473.14     37.60 o 
  -1   2  10     2926.41     3067.56     61.88 o 
   0   2  10     4898.43     5128.57     86.60 o 
  -2   3  10     1433.25     1307.32     42.58 o 
  -1   3  10     1528.88     1395.67     40.53 o 
   0   3  10     1095.44     1127.14     38.48 o 
  -3   4  10     2041.00     2047.67     51.71 o 
  -2   4  10      743.94      783.91     34.40 o 
  -1   4  10     1984.62     2054.05     57.42 o 
   0   4  10      425.23      528.72     29.70 o 
  -4   5  10      662.59      711.34     39.35 o 
  -3   5  10     6265.57     6050.18    109.67 o 
  -2   5  10     6259.36     6030.14    102.18 o 
  -1   5  10      641.25      716.49     36.29 o 
   0   5  10      148.45      151.81     21.31 o 
  -5   6  10      230.61      223.60     23.83 o 
  -4   6  10     1815.03     1855.58     58.00 o 
  -3   6  10     2035.52     1961.97     73.90 o 
  -2   6  10     1610.11     1575.41     60.91 o 
  -1   6  10      175.80      178.29     24.78 o 
   0   6  10      758.62      746.71     43.53 o 
  -6   7  10      576.36      580.43     37.37 o 
  -5   7  10     1036.52     1013.00     45.22 o 
  -4   7  10      949.68      956.32     51.05 o 
  -3   7  10      699.52      732.33     46.38 o 
  -2   7  10      759.79      707.06     43.62 o 
  -1   7  10      610.01      585.28     40.22 o 
   0   7  10     2724.58     2752.55     87.85 o 
  -7   8  10     2105.50     2005.59     90.85 o 
  -6   8  10     2578.06     2616.74     82.09 o 
  -5   8  10       73.62       89.31     24.22 o 
  -4   8  10     4377.75     4306.83    116.90 o 
  -3   8  10       71.33       86.74     23.93 o 
  -2   8  10     2668.49     2540.78     91.15 o 
  -1   8  10     2035.86     2224.51     81.33 o 
   0   8  10      966.01      882.35     61.37 o 
  -6   9  10      187.73      190.26     31.68 o 
  -5   9  10     2860.75     2847.93    123.99 o 
  -4   9  10     3010.87     2915.67    111.60 o 
  -3   9  10      182.30      145.50     35.37 o 
   0   1  11     3637.74     3646.18     64.87 o 
  -1   2  11      576.38      543.11     28.49 o 
   0   2  11     3923.86     3761.26     72.07 o 
  -2   3  11     2845.17     2985.29     67.35 o 
  -1   3  11     2805.35     2748.27     64.82 o 
   0   3  11     1189.24     1230.03     42.01 o 
  -3   4  11     1593.35     1636.67     49.26 o 
  -2   4  11      182.06      177.47     20.90 o 
  -1   4  11     1251.62     1302.02     60.30 o 
   0   4  11     3020.49     2957.19     72.61 o 
  -4   5  11      589.30      622.21     37.69 o 
  -3   5  11       80.44      108.51     19.63 o 
  -2   5  11       83.03       87.77     19.43 o 
  -1   5  11      446.06      459.91     33.97 o 
   0   5  11     2539.40     2435.31     63.87 o 
  -5   6  11     5215.05     5229.51    101.19 o 
  -4   6  11     1536.52     1515.73     63.02 o 
  -3   6  11      225.22      214.36     27.94 o 
  -2   6  11     1537.33     1441.64     59.91 o 
  -1   6  11     4889.90     4849.90    105.17 o 
   0   6  11      402.68      398.83     33.90 o 
  -6   7  11       58.62       77.68     21.38 o 
  -5   7  11     1709.43     1749.80     64.60 o 
  -4   7  11      256.51      232.83     29.62 o 
  -3   7  11      269.09      369.71     35.53 o 
  -2   7  11     1537.25     1505.68     65.23 o 
  -1   7  11       92.33      101.50     23.47 o 
   0   7  11      360.39      310.49     35.85 o 
  -7   8  11      691.95      695.08     55.11 o 
  -6   8  11      768.62      782.56     66.64 o 
  -5   8  11     2264.02     2241.66     88.26 o 
  -4   8  11     2597.44     2708.21     95.09 o 
  -3   8  11     2447.10     2443.68     82.77 o 
  -2   8  11      840.88      947.62     57.41 o 
  -1   8  11      773.23      803.54     54.17 o 
  -5   9  11      148.42      211.43     36.20 o 
  -4   9  11      139.09       96.04     30.83 o 
   0   0  12    17219.97    17134.08    471.75 o 
   0   1  12       81.97       80.08     16.26 o 
  -1   2  12      497.33      555.06     28.00 o 
   0   2  12       47.30       45.05     14.80 o 
  -2   3  12      580.71      573.19     34.37 o 
  -1   3  12      614.22      584.34     34.83 o 
   0   3  12     6377.13     6346.67    112.52 o 
  -3   4  12      471.07      496.26     32.92 o 
  -2   4  12     6699.02     6641.04    117.72 o 
  -1   4  12      545.20      561.57     34.71 o 
   0   4  12      553.78      534.99     42.34 o 
  -4   5  12      525.40      487.09     34.95 o 
  -3   5  12     3540.31     3403.77    110.73 o 
  -2   5  12     3520.39     3433.73     81.41 o 
  -1   5  12      522.49      466.67     39.10 o 
   0   5  12     3591.90     3442.14     79.53 o 
  -5   6  12     1547.20     1573.50     61.13 o 
  -4   6  12     1239.36     1350.61     55.52 o 
  -3   6  12     7089.84     7209.52    144.43 o 
  -2   6  12     1206.79     1280.80     60.12 o 
  -1   6  12     1524.14     1388.37     65.80 o 
   0   6  12     1369.01     1357.53     59.09 o 
  -6   7  12      713.67      788.87     47.78 o 
  -5   7  12     1042.50     1018.22     56.19 o 
  -4   7  12      322.49      254.76     32.03 o 
  -3   7  12      325.51      276.44     36.50 o 
  -2   7  12     1036.45     1079.12     57.67 o 
  -1   7  12      739.86      754.68     48.14 o 
   0   7  12      753.68      719.20     52.21 o 
  -6   8  12       44.36       15.01     24.04 o 
  -5   8  12      477.80      465.19     46.04 o 
  -4   8  12      191.84      211.79     35.78 o 
  -3   8  12      405.38      439.89     41.14 o 
  -2   8  12       25.12       13.55     23.78 o 
   0   1  13       60.21       43.95     14.43 o 
  -1   2  13      488.33      589.84     35.60 o 
   0   2  13     3306.96     3205.16     69.75 o 
  -2   3  13     2882.57     2741.28     68.90 o 
  -1   3  13     2988.07     2866.26     70.84 o 
   0   3  13      386.62      406.59     31.71 o 
  -3   4  13     1570.95     1429.38     57.52 o 
  -2   4  13      363.85      297.96     33.55 o 
  -1   4  13     1961.56     1898.84     87.78 o 
   0   4  13     2009.37     2007.23     69.85 o 
  -4   5  13      473.57      532.27     41.01 o 
  -3   5  13      121.22      176.43     25.95 o 
  -2   5  13      143.45      138.58     27.19 o 
  -1   5  13      601.21      625.60     47.71 o 
   0   5  13     1470.26     1338.43     59.96 o 
  -5   6  13     1969.38     1912.01     69.07 o 
  -4   6  13      360.69      331.82     31.97 o 
  -3   6  13       52.59       69.75     22.83 o 
  -2   6  13      322.23      373.05     36.55 o 
  -1   6  13     2148.92     2144.07     93.12 o 
   0   6  13      279.89      243.53     32.38 o 
  -6   7  13      676.78      740.68     52.25 o 
  -5   7  13     1309.69     1351.28     72.40 o 
  -4   7  13      139.22      143.67     28.46 o 
  -3   7  13      133.88      102.96     25.82 o 
  -2   7  13     1495.18     1551.41     73.39 o 
  -1   7  13      716.02      755.75     57.41 o 
  -4   8  13     3361.57     3584.20    103.03 o 
   0   1  14     1046.22     1132.57     39.34 o 
  -1   2  14      912.57      875.51     41.23 o 
   0   2  14        5.74        7.15     14.81 o 
  -2   3  14     2277.34     2343.17     62.79 o 
  -1   3  14     2287.77     2285.09     70.87 o 
   0   3  14      186.44      209.60     25.60 o 
  -3   4  14     1379.68     1354.88     60.46 o 
  -2   4  14     3243.37     3427.24     82.63 o 
  -1   4  14     1395.88     1380.59     55.07 o 
   0   4  14      187.17      133.89     25.14 o 
  -4   5  14      672.94      745.84     62.31 o 
  -3   5  14     1458.33     1397.03     62.12 o 
  -2   5  14     1329.80     1182.08     70.52 o 
  -1   5  14      677.55      702.77     52.32 o 
   0   5  14      759.21      797.14     50.99 o 
  -5   6  14      110.46      115.46     26.15 o 
  -4   6  14     2007.61     2040.71     89.79 o 
  -3   6  14      859.64      821.72     56.41 o 
  -2   6  14     2274.77     2349.05    101.56 o 
  -1   6  14       81.93       80.94     27.26 o 
   0   6  14       58.64       61.25     25.54 o 
  -5   7  14      847.06      785.47     55.01 o 
  -4   7  14      211.85      124.42     27.92 o 
  -3   7  14      297.02      261.69     36.04 o 
  -2   7  14      925.58      901.40     58.17 o 
   0   1  15      291.21      295.24     27.96 o 
  -1   2  15       79.77       62.93     17.74 o 
   0   2  15     1249.86     1322.46     57.27 o 
  -2   3  15     2438.45     2402.30     71.78 o 
  -1   3  15     2236.95     2155.10     71.18 o 
   0   3  15    10047.22    10118.99    181.46 o 
  -3   4  15      228.78      224.15     40.15 o 
  -2   4  15        5.94        6.63     21.45 o 
  -1   4  15      213.13      202.45     29.07 o 
   0   4  15       52.83       63.15     22.29 o 
  -4   5  15      240.58      252.95     32.60 o 
  -3   5  15       58.49       77.73     24.89 o 
  -2   5  15      100.52      159.52     29.90 o 
  -1   5  15      241.58      295.33     48.42 o 
   0   5  15      546.50      484.69     46.39 o 
  -5   6  15      146.60      168.15     29.81 o 
  -4   6  15     1114.99     1242.69     70.77 o 
  -3   6  15       45.13       23.37     23.21 o 
  -2   6  15     1221.49     1267.40    104.65 o 
  -1   6  15      142.71      153.69     32.21 o 
   0   1  16      846.12      744.12     41.35 o 
  -1   2  16     2328.13     2324.40     74.04 o 
   0   2  16      984.52      998.64     51.33 o 
  -2   3  16     1155.76     1200.38     55.96 o 
  -1   3  16     1160.08     1269.85     56.59 o 
   0   3  16      160.07      137.69     29.89 o 
  -3   4  16      237.39      259.52     33.16 o 
  -2   4  16     2669.52     2697.57     85.02 o 
  -1   4  16      261.97      269.52     33.35 o 
   0   4  16       47.69       41.69     21.80 o 
  -4   5  16      994.16      979.97     58.32 o 
  -3   5  16     1381.95     1410.48     68.97 o 
  -2   5  16     1423.80     1292.70     87.13 o 
  -1   5  16     1051.98     1135.97     84.57 o 
   0   5  16      235.66      269.27     45.04 o 
   0   1  17      241.71      303.87     29.82 o 
  -1   2  17     1015.17     1043.43     53.91 o 
   0   2  17     1722.36     1753.12     62.87 o 
  -2   3  17     2989.00     3105.75     87.56 o 
  -1   3  17     2858.25     3053.57    123.20 o 
   0   3  17       96.22       83.55     25.50 o 
  -3   4  17     1023.28     1015.85     60.40 o 
  -2   4  17       15.14        6.81     20.37 o 
  -1   4  17      794.99      870.46     60.91 o 
   0   4  17     1190.04     1270.84     67.69 o 
   0   0  18     6888.18     7650.07    424.95 o 
   0   1  18      313.71      309.86     38.18 o 
  -1   2  18      179.56      251.15     31.53 o 
   0   2  18       40.32       38.57     20.35 o 
  -2   3  18      300.95      358.93     36.69 o 
  -1   3  18      271.58      268.14     33.58 o 
                                                 
